# Supplementary material for: Sensory-Guided Establishment of Sensory Lexicon and Investigation of Key Flavor Components for Goji Berry Pulp
Source: Plants (Basel). 2024 Jan 8;13(2):173. doi: 10.3390/plants13020173 (PMC10820852; doi:10.3390/plants13020173)
Supplement: Supplementary file 1 [file plants-13-00173-s001.zip]

Archive with 1 entries (1 files):
- plants-2772153-supplementary.pdf
